# Supplementary material for: Proteomic and Systems Biology Analysis of the Monocyte Response to Coxiella burnetii Infection
Source: PLoS One. 2013 Aug 21;8(8):e69558. doi: 10.1371/journal.pone.0069558 (PMC3749201; doi:10.1371/journal.pone.0069558)
Supplement: Table S1 — Isoelectric focusing profiles used in this investigation. All strips were loaded using active rehydration as described in the text and methods S1. (XLS) [file pone.0069558.s004.xls]

## Sheet: Sheet1
Supplemental table 1				Supplemental table 1
Amersham IPGphor II and III				Amersham IPGphor I and Biorad IEF
Voltage (V)	Time/VHrs	Step/Gradient		Voltage (V)	Time/VHrs	Step/Gradient
500 V	825 VHrs	Step		500 V	500 VHrs	Step
1000V	2500 VHrs	Step		1000V	2000 VHrs	Step
3000V	1 hr	Gradient		3000V	1 hr	Gradient
3000V	4500 VHrs	Step		3000V	4500 VHrs	Step
8000V	1 hr	Gradient		8000V	1 hr	Gradient
8000V	12000 VHrs	Step		8000V	56000 VHrs	Step
10000V	1 hr	Gradient		500V	<1 Hrs	Step/Hold
10000V	36000 VHrs	Step
500V	<1 Hrs	Step/Hold
