# Supplementary material for: Proteomic and Systems Biology Analysis of the Monocyte Response to Coxiella burnetii Infection
Source: PLoS One. 2013 Aug 21;8(8):e69558. doi: 10.1371/journal.pone.0069558 (PMC3749201; doi:10.1371/journal.pone.0069558)
Supplement: Table S2 — Syntax and data structure for SPSS data analysis of the protein spot intensity changes on 2D gels. Syntax for nested ANOVA (mixed linear model) for use in SPSS v. 16. This program directs the SPSS software to generate an array and then group data appropriately. Technical replicates are grouped within their appropriate biological replicate and the samples are also grouped by treatment condition. SPSS then performs a two-way ANOVA to generate the p-values (<0.05) and observed power scores (>0.7) reported in this study. (XLSX) [file pone.0069558.s005.xlsx]

## Sheet: Sheet1
Supplemental table 2
IF (Treatment=2) BiologicalReplicate = BiologicalReplicate+3
EXECUTE.
SAVE OUTFILE='C:\File path.sav'/COMPRESSED
UNIANOVA
response BY Treatment BiologicalReplicate
/RANDOM=BiologicalReplicate
/METHOD=SSTYPE(3)
/INTERCEPT=INCLUDE
/CRITERIA=ALPHA(.05)
/PRINT=OPOWER
/DESIGN=Treatment BiologicalReplicate(Treatment)
